# Supplementary material for: Assessing social needs among patients with cardiovascular and psychiatric comorbidities in free community health clinics
Source: PLoS One. 2023 Sep 19;18(9):e0291682. doi: 10.1371/journal.pone.0291682 (PMC10508612; doi:10.1371/journal.pone.0291682)
Supplement: S1 Data — (XLSX) [file pone.0291682.s001.xlsx]

## Sheet: All patients
Age	Male	Female	Tobacco use	# of comorbid medical conditions	DM	HTN	Dyslipidemia	# of medications	Taking Aspirin?	Taking HTN med?	Taking DM med?	Taking lipids med?	BMI	Hgb A1c	Cholesterol	Triglyceride	HDL	LDL	VLDL	Creatinine	BUN	GFR	1. Food insecurity	2. Housing insecurity	3. Utility need	5. Transportation insecurity	6. Childcare assistance	8. Education	11. Need help reading
38	0	1	1	2	0	1		1		1	0		35.19										0	0	0	0	0	0	0
35	0	1	1	0	0	0		4	1	0	0																		0
71	0	1	0	5	1	1	1	3		1	1		27.44	6.2	172	84	63	90	19	0.74	11	81	0	0	0	0	0	0	0
28	0	1		4				1															0	0	0	0	1	0	0
38	1	0		2			1	0		0													1	1	0	1	0	0	0
44	0	1	1	4	0			1					27.28										0	0	1	0	0	1	0
24	0	1		4				1					31.16										0	0	0	0	0	0	0
40	0	1	1	1	0	0		0		0	0												0	0	0	0	0	0	0
43	0	1	0	5	1	1	1	4		0	1		43.16	7.1									1	1	1	0	0	0	1
61	1	0	0	4	0	1		2		1	0		25.45										0	0	0	1	0	0	0
52	0	1																					1	0	0	0	0	1	1
63	0	1	0	7		1	1	3		1	0	1	30.9		238	166	42	163	33				0	0	1	0	0	0	1
37	0	1		2		0		0		0	0		17.17										1	0	0	0	0	0	0
54	1	0		3																			0	1	0	0	0	0	0
34	0	1		2				4					61.79										0	0	0	0	0	0	0
17	1	0		4				2															0	0	0	0	0	0	0
46	0	1		4		1		0					30.31										0	0	0	0	0	0	0
11	0	1	0	2		1							29.62										0	0	0	0	0	0	0
66	0	1	0	0				0															0	0	0	0	0	0	0
27	0	1	1	3				0					38.84										1	0	0	0	0	1	0
41	0	1	0	6		1		2															1	1	1	0	0	1	0
32	0	1	0	2		0		1					24.28										0	0	0	0	0	0	0
32	0	1		4	1	1	1	1		1			52.42	5.8	183	240	29	106	48				1	0	0	0	0	0	0
29	0	1		4		1		3		1			35.22										1	0	0	0	0	1	0
22	0	1	0	1				0					43.9										0	0	1	0	0	1	0
64	1	0	1	5	1	1		6		1	1												0	0	0	0	0	0	0
57	1	0	1	2		1		1		1													0	0	0	0	0	0	0
44	0	1	0	2	1		1	2			1			8.1	186	75	43	128	15	0.66	6	107
50	1	0	0	3		0	1	1					25.44		194	441	54	400	400				0	0	1	0	0	0	0
12	1	0		0									20.88										0	0	0	0	0	0	0
8	0	1	0	0						0			14.04										0	0	0	0	0	0	0
43	0	1	0	6	1		1	0		0			35.4	5.7						0.79	7	92	0	1	0	1	0	0	0
47	0	1		3																			0	0	0	0	0	0	0
54	0	1	1	7			1	3				1
30	0	1	1	10				2		0			29.76										1	0	0	1	0	0	0
16	0	1	0	2				0					38.87										0	0	0	0	0	0	0
50	1	0	1	4	1	1		3	1	1			40.43	6						1.05	15	82	0	1	1	0	0	0	0
23	1	0	0	1				3					18.42										0	0	0	0	0	0	0
41	0	1	0	3		1		1					28.91										0	0	0	0	0	0	0
25	1	0	0	1				0															0	0	0	0	0	0	0
28	0	1	0	1				0															0	0	0	0	0	1	1
48	0	1	1	2				0															0	0	0	0	0	0	0
55	1	0	0	6	1		1	1			1		22.76	14						0.9	13	101	0	0	0	0	0	0	0
57	0	1	0	5				2															0	0	1	0	0	0	0
28	0	1	0	2				2					27.33										0	0	0	0	0	0	0
28	0	1		1				0					30.79										0	0	0	1	0	0	0
61	1	0		4			1	0					28.57										1	0	0	0	0	0	0
68	0	1		3	1		1	1				1		5.8	283	131	54	203	26				0	0	0	0	0	0	0
18	0	1	0	1				0															0	0	0	0	0	0	0
24	1	0	1	4				1															1	1	1	0	0	0	0
35	0	1	0	2				0															0	0	0	0	0	0	0
48	0	1	0	5	1	1	1	3		1	1		31.01	6.3	189	131	55	108	26	0.67	7	104	0	0	0	0	0	0	0
38	0	1		3	1	1	1	2		1	1
31	0	1	1	2				2															0	0	0	0	0	1	0
61	0	1	0	2				2					22.34										1	0	1	0	0	0	0
16	1	0	0	3				0					30.99										0	0	0	0	0	0	0
27	0	1	0	6	1		1	1					28.49	5.8	188	172	45	112	31	0.8	6	101	0	0	0	0	0	0	0
36	0	1		2				1					39.45										0	0	0	0	0	0	0
5	1	0	0	0				0					21.02
39	1	0		6	1	1		5		1			48.67	5.7						0.81	14	85	0	0	0	0	0	1	0
63	0	1	1	4		1		4		1													0	0	0	0	0	0	1
23	0	1	1	2				0															0	0	0		0	0	0
27	0	1	0	2				1					22.46										1	1	0	1	0	1	0
18	0	1		2				0					44.6										0	0	0	0	0	0	0
30	0	1		4				1					23.26										0	0	0	0	0	0	0
32	0	1	1	1				0					30.72										0	0	0	0	0	0	0
33	0	1		0				0					20.1										0	0	0	0	1	0	0
54	0	1		3		1		3		1			29.01										1	0	0	0	0	1	0
23	0	1	0	1				2					23.21										1	1	0	0	0	1	0
61	0	1	1	3				1															0	0	0	0	0	0	0
30	0	1		3				4															0	0	0	0	0	0	0
33	1	0	1	1				2					29.58										0	0	0	0	0	0	0
47	1	0	1	3	1		1	2					28.4	5.6	204	263	37	114	53	1.08	12	82	0	0	0	0	0	0	0
26	0	1	1	4				2					42.1										0	0	1	1	0	0	0
48	0	1	0	1				0					30.47										0	0	0	0	0	0	0
40	0	1	1	0				0					25.35										0	0	0	0	0	0	0
17	0	1		3				0					15.77										1	0	0	0	0	0	0
64	1	0	1	2			1	4	1			1	24.41		201	311	29	110	62				0	0	0	0	0	0	0
56	1	0	1	4				2															0	0	0	0	0	0	1
44	1	0	1	3	1	1		5		1	1		35.08	5.8						0.79	11	91	0	0	0	0	0	0	0
42	0	1		4		1		3		1													1	0	1	0	0	0	0
57	0	1	1	4		1		4		1			34.71										0	0	0	0	0	0	0
30	0	1	0	5		1																	1	0	0	1	0	0	0
38	0	1		3		1		2		1			23.12
61	0	1		3	1		1	2			1	1	24.45	6.4	135	157	59	45	31	0.7	16	93	0	0	0	0	0	0	0
46	1	0	0	2	1			0					29.94										1	0	0	0	1	0	0
30	1	0	0	5	0			0					19.21										0	0	0	0	0	0	0
31	1	0	1	1				0					28.31										0	0	0	0	0	0	0
4	0	1						0					6.5
31	0	1		1									22.81										0	0	1	0	1	0	0
90	0	1		4		1		3		1			17.37										1	0	0	0	0	0	1
57	0	1	1	4	1		1	3			1		38.94	7.5	213	329	45	102	66	0.7	10	97	0	0	0	0	0	0	0
39	0	1	1	1				0					28.17
17	1	0	0	3				0															0	0	0	0	0	0	0
52	1	0	0	5			1	7					32.87		222	321	39	119	64				0	0	0	1	0	1	1
30	0	1	0	0				0					32.17										0	0	0	0	0	0	1
21	1	0	1	3				1															0	0	0	1	0	0	0
41	0	1	1	6				0					20.07										1	1	0	1	0	0	0
31	1	0	0	4				0					0										0	0	0	0	0	0	0
58	0	1	0	2	1			4	1		1		34.68										0	0	0	0	0	0	0
17	0	1	0	2				0					23.33										1	0	0	1	0	1	1
38	0	1	0	5				1					19.2										0	0	0	0	0	0	0
24	0	1	1	5				0					23.52										1	1	1	1	0	1	1
38	1		1	4				0					24.37										1	1	1	0	1	1	0
46		1		10	1		1	2					41.15	5.8	199	175	43	125	31	0.93	16	74	1	1	1	0	0	0	0
26	1		1	4				2					27.07										1			1	1	1	1
27	1		1	5				2					34.07										0	0	0	0	0	0	0
31	1		1	2				0																1
26	1		1	1																				1
43	1		0	4																			1
25		1																								1
58		1		3		1							23.23
54		1		5																			1
17		1		5				2					41.34										1			1		1
64		1		5	1		1							5.9	249	125	65	159	25							1			1
38		1		3																					1			1
68		1		7	1		1	1					25.02	6	200	280	56	100	44	0.82	16	77							1
63	1			4	1	1		2		1			42.97	6.1						0.93	14	87	1	1	1	1
31	1			5																				1
61		1		5				3															1			1
34		1		5				6					42.67															1
62		1		4				3																1		1
25	1		1	6									22										1		1			1
52	1			2									15.13
41		1		3		1		2					28.17													1
62		1		9		1	1	10		1			26.16		226	95	75	132	19					1	1				1
27	1		1	3																			1					1
11		1		2									19.43													1		1
20		1		4									20.6										1	1	1		1
20		1		2									23.3													1
43		1		1									28.04
21	1		1	6																			1	1	1
59		1		5									21.4													1
37		1		3				1					21.97
62	1			12	1	1	1	6		1	1		27.14	6.9						1.05	21	76	1	1		1		1
0.42		1		1
45	1			2									25.1
16		1		3									16.97												1
35		1		3		1		3					34.57
41		1		5	1	1	1	2			1		45.17	9.5	202	113	56	124	22	0.6	9	113
50		1	1	9									23.63
44	1			5				2
30	1		1	6		1				1			38.58										1	1		1	1	1
61		1		4				1					38.95
31		1		1																							1
39		1		1									26.58													1			1
61		1		10				1					21.37										1	1	1			1
50	1			5	1	1	1	1					29.95	5.7	262	188	42	182	38	0.98	16	89						1
13	1			6				2					15.64										1
54	1			5		1		1					44.6
33	1			4				2					32.89
6	1			2									17.15
26		1		8	1			4			1												1
44		1		2				1															1
45		1		8	1			3		1	1		32.98	6.3						0.54	8	113	1	1	1			1	1
52	1		1	6				3					22.85										1		1	1
30	1		1	1									19.43												1	1
53		1		3				4	1
42		1		8	1	1							53.09	6.5						0.8	19	60						1
64	1			9	1	1	1	3	1	1	1		35.96	11.7	161	163	31	97	33	0.88	12	91	1
49		1		4	1		1						25.7
36	1			3
36		1		5				1					19.23										1		1	1		1	1
20		1	1	5				2					22.68										1	1		1		1
34		1		2				2					25.53
52		1		4				2
19		1		2									24.36															1
7	1			3	1			2			1		22.66	7.3						0.47	21						1
27		1		2																					1			1
62		1		3																								1
28	1			2									24.46										1					1
35	1			2									27.55													1
46		1		2				1					28.7													1		1
47	1			1				1					23.07
22		1	1	5									32.28											1		1		1
53	1		1	11	1		1	13		1	1	1												1
40		1		2	1								39.54
26	1		1	1				1															1	1				1
65		1		6	1	1	1						33.85	5.8	190	74	51	124	15	0.73	9	87
65		1		3	1	1	1						32.4	5.9						0.97	19	61							1
35		1		1
62		1		6		1		8		1			31.44
44		1		5				1																1	1				1
55	0	1	0	5	1	1	1	4		1	1			8.8	244	197	54	151	39	1.06	24	59							1
49	1	0	1	3	1			1					23.56	5.7						0.94	19	94							1
31	1	0	0	3	0	0		3	1																1
39	1	0	0	2	0	0		1					30.94													1
44	1	0	0	4	1	0	1	1					34.41	5.7	151	178	43	81	27	1.12	12	83
31	0	1	0	0	0	0	0	0
26	0	1	0	0	0	0	0	0																		1
65	1	0	1	5	0	1	1	4	1	1		1	28.66
26	0	1	0	10	0	0	0	5																	1	1
74	1	0	0	1	0	0	0	0					26.67
47	0	1	0	1	0	0	0	2
55	0	1	0	2	0	0	0	1																	1
45	1	0	1	4	1	1	1	3		1	0	1	27.52	5.9	228	277	38	146	44	1.23	15	70					1
55	1	0	1	6	1	1	0	2		1	1		34.52	6						0.61	19	114
37	0	1	0	2	0	0	0	0
12	1	0	0	0	0	0	0	0																			1
30	0	1	0	3	0	0	0	0																				1	1
32	1	0	0	1	0	0	0	1															1
64	0	1	0	3	1	1	1	6	1	1	1	1	42	7.9						1.14	19	52			1
20	0	1	0	4	0	0	0	3					17
51	0	1	1	4	0	0	0	3															1	1
35	0	1	0	2	0	0	0	0					29
58	0	1	0	5	0	0	0	2
51	1	0	0	5	1	0	1	3			1	1	37	6	330	836	37	400	400	0.88	14	100
22	0	1		4	0	0	0	0					37															1
50	1	0	1	3	0	0	0	2					25
25	1	0	0	5	0	0	0	2
58	1	0	0	5	0	0	0	2					27
29	0	1	1	1	0	0	0	0
36	0	1	0	2	0	0	0	2
50	0	1	1	10	1	0	1	7				1		5.8	199	459	34	400	400	0.87	8	78	1	1		1		1	1
39	1	0	1	5	0	0	0	2					36
67	0	1	0	8	1	0	1	6			1		25	5.7				111		0.69	12	90	1						1
52	1	0	1	6	0	1	1	8	1	1		1	42													1
35	0	1	0	3	0	0	0	0					25														1	1
41	0	1	1	3	0	0	0	0					21											1	1
65	0	1	1	10	0	1	0	10		1
18	0	1	0	2	0	0	0	1					30
30	1	0	0	5	0	0	0	5															1	1	1
33	0	1	1	5	1	0	0	1			0			5.8						1.03	11	72
52	0	1	0	7	0	1	0	3		1																		1
64	0	1		4	1	1	0	2		1	1		27	6.3						0.74	15	90
63	0	1	1	4	1	0	0	1					40
27	0	1	0	1	0	0	0	1																				1
28	0	1		1	0	0	0	2					24												1	1		1
59	1	0	1	7	1	1	0	5		1	1			9.3														1
20	1	0		1	0	0	0	1
34	0	1	1	0	0	0	0	0															1	1			1		1
53	0	1		6	0	0	0	0																1				1
35	0	1	0	3	0	0	0	1																					1
38	1	0	1	4	0	0	0	0
65	0	1	0	0	0	0	0	2					44															1
32	0	1	1	2	0	0	0	2
52	0	1	1	5	0	1	0	3		1			52
20	0	1	1	5	0	0	0	1																	1			1
48	0	1	1	3	1	1	0	3		1	1			7.7											1			1
24	1	0		1	1	0	0	1			1		21															1
54	0	1	0	2	0	1	0	5		1			34
58	0	1	0	3	0	1	0	1		1
19	0	1		0	0	0	0	0					23
49	0	1	0	2	1	0	0	1			1			6.8												1
83	0	1	0	4	0	1	1	4		1		1			138	86	37	84	17
69	1	0	1	8	1	1	0	8	1	1			18																1
47	0	1	0	5	1	0	1	3					48	5.7	216	133	51	138	27	0.77	14	93
33	0	1	0	0	0	0	0	1																1			1	1
29	0	1	0	0	0	0	0	1																				1	1
50	1	0	1	6	1	1	1	6		1	1	1		10.4	203	274	31	117	55	0.93	16	96	1
39	0	1	0	0	0	0	0	1																		1	1		1
46	0	1	0	0	0	0	0	0					21
66	0	1	0	2	0	0	0	0					17
30	0	1	0	2	0	0	0	1					38
50	0	1	0	2	0	0	0	1					26
6	0	1	0	1	0	0	0	1
14	1	0	0	0	0	0	0	0					17												1
62	1	0	1	1	0	0	0	0																	1
24	1	0	0	2	0	0	0	0																		1
38	1	0	0	3	0	0	0	2					29
60	0	1	0	4	1	1	0	4		1	1		22	5.9						0.65	24	97
47	0	1	1	3	1	0	1	1			1		26	6.3	213	145	48	136	29										1
21	0	1	0	0	0	0	0	0
23	0	1	0	2	0	0	0	0					21
